# Supplementary material for: GWA Mapping of Anthocyanin Accumulation Reveals Balancing Selection of MYB90 in Arabidopsis thaliana
Source: PLoS One. 2015 Nov 20;10(11):e0143212. doi: 10.1371/journal.pone.0143212 (PMC4654576; doi:10.1371/journal.pone.0143212)
Supplement: S1 Data — Genes: ANS (AT4G22880), DFR(AT5G42800), UFGT (AT4G14090), CML23 (AT1G66400), PAP1(AT1G56650), PAP2 (AT1G66390), MYB113 (AT1G66370), MYB114 (AT1G66380). Accessions: Per-1, Kas-2, Ty-0, No-0, Gel-1, Amel-1, Van-0, Col-0, RSS-10, Bsch-0, Hod, Kro-0. (XLSX) [file pone.0143212.s001.xlsx]

## Sheet: Raw data
Samples		ANS	CML	DFR	MYB113	MYB114	PAP1	PAP2	UFGT
118A	118_Ctrl	0.710098	0.538005	0.529266	1.05388	2.62629	0.930128	0.0898385	2.40871
118B	118_Ctrl	0.156576	1.97183	0.202488	3.61814	4.79106	0.105008	0.126689	0.994543
118C	118_Ctrl	0.0363237	0.493683	0.0479618	0.762077	1.5006	0.056426	0.0386838	0.185466
118G	118_PEG	0.840052	1.1754	1.58505	6.09473	0.992786	0.161334	0.413972	0.112323
118L	118_PEG	0.926782	2.23442	1.73061	2.13044	0.419493	1.59541	9.75109	0.490551
118M	118_PEG	0.729719	1.87256	1.21536	1.79535	0.412466	0.717097	5.31327	0.187841
165A	165_Ctrl	0.0398518	1.65909	0.0881903		0.0183228	0.129155		0.0630641
165B	165_Ctrl	0.199828	0.850529	0.387645	0.173278	3.10646	0.401388	0.0653524	0.942134
165C	165_Ctrl	0.212606	0.247561	1.01201	0.197525	0.183316	1.0481	0.256498	2.66369
165D	165_PEG	2.48396	1.4512	8.89885	3.54106	4.28326	2.64748	3.86722	7.23411
165E	165_PEG	4.31096	4.89942	14.5101	1.88477	20.797	4.13013	7.66257	10.0226
165J	165_PEG	2.71229	0.885222	11.9214	0.210373	0.51458	3.01701	11.5878	2.57877
16A	16_Ctrl	0.373363	0.23217		0.328597	0.178664	0.406939	0.0745816	0.526982
16B	16_Ctrl	0.459755	0.689459		0.55153	0.293068	0.240812	0.0279167	0.46365
16C	16_Ctrl	0.783049	0.581067		0.497312	0.323062	1.05927	0.0525102	1.05654
16D	16_PEG	6.96756	2.17385		5.46118	6.06189	8.27027	7.0278	12.4479
16H	16_PEG	10.4701	1.61643	0.00581577	1.2937	1.3087	11.1218	16.1108	1.07578
16L	16_PEG	16.1529	1.33175	0.0184492	1.47337	2.09721	15.724	18.0019	2.38816
193A	193_Ctrl	0.300635	1.84125	0.713042	0.494606	0.0853552	0.40547	0.237179	0.0798401
193B	193_Ctrl	0.686096	1.24064	0.70342	0.209862	0.199268	0.254882	0.0831173	0.0917375
193C	193_Ctrl	1.52832	1.26273	3.72676	0.340951	0.321097	1.40591	1.12406	0.302314
193D	193_PEG	2.66318	1.17101	6.03823	4.70375	4.82933	2.76301	4.68713	7.06321
193H	193_PEG	3.32374	0.482102	9.97824	0.743611	1.39674	2.88396	10.1673	7.26007
193K	193_PEG	3.74825	0.466781	16.1358	0.597511	2.36618	3.65811	14.0004	8.3016
1B	1_Ctrl	0.0191582	0.661451	0.024015	0.290954	0.474133	0.0481948	0.017278	0.106674
1C	1_Ctrl	0.0604038	0.310547	0.134601	0.175693	0.189231	0.0670106	0.00910056	0.124823
1H	1_PEG	6.4043	1.87728	14.5205	35.1116	3.18141	8.02568	14.0926	0.76113
1J	1_PEG	1.4654	0.930382	5.30469	1.15229	2.01788	2.4329	8.40447	21.3101
1L	1_PEG	4.06999	0.982567	12.6934	2.21602	1.64084	6.83617	14.9657	0.887119
202A	202_Ctrl
202B	202_Ctrl	0.559429	0.796435	1.07401	0.707212	0.0705508	0.195794	0.1736	0.109515
202C	202_Ctrl	0.131749	0.369965	0.121737	0.866727	1.4955	0.0684937	0.102134	0.494155
202J	202_PEG	9.57344	0.875779	23.6704	0.767442	0.0805553	3.55752	16.2566	1.77302
202K	202_PEG	2.38927	1.48573	5.08957	6.65953	19.0845	1.22406	5.22307	4.60672
202L	202_PEG	3.06916	0.799651	7.08034	0.655181	5.15096	2.41641	18.7432	23.507
262A	262_Ctrl	0.240115	297.428	0.108275			0.0788352		35.2358
262B	262_Ctrl	0.280215	0.724072	0.155564	0.235149	0.0878456	0.22639	0.107703	0.555469
262C	262_Ctrl	0.433895	0.537754	0.376675	0.569904	0.104064	0.333397	0.171743	0.95435
262G	262_PEG	7.35899	2.45225	23.1908	1.09988	1.56262	5.07051	18.5803	0.679093
262H	262_PEG	13.6938	10.0565	31.1559	16.3781	13.3545	14.4654	18.2448	1.13495
262K	262_PEG	11.2344	8.93493	19.9157	16.1757	25.6638	3.35213	9.07412	4.79666
349B	349_Ctrl	0.14791	0.954217	0.272394	0.118823	0.127402	0.0855833	0.0278168	0.0305002
349C	349_Ctrl	0.259436	0.813971	0.450445	0.125618	0.165789	0.142252	0.0296413	0.036037
349F	349_PEG	1.72663	2.39091	5.73158	7.23038	8.92759	2.00262	8.57661	5.52177
349G	349_PEG	8.25959	1.32012	38.1086	0.740186	1.01673	4.68704	13.6926	0.391815
349I	349_PEG	3.42588	2.17509	10.9469	6.54917	10.2554	4.42873	16.0089	24.3129
349N	349_Ctrl	0.75425	0.884366	1.18846	0.183853	0.120461	0.103932	0.0129893	0.069362
44A	44_Ctrl
44B	44_Ctrl	7.17418	0.529394	0.00748796	1.18183	1.04524	2.69448	1.30524	10.4106
44C	44_Ctrl	3.92325	1.06559		0.748747	1.72621	2.12521	1.14574	6.27329
44G	44_PEG	5.96103	1.03898	0.00598903	1.30304	0.534578	3.82282	3.17186	0.494052
44I	44_PEG	4.47613	1.69567	0.0181766	8.27472	2.44712	6.40435	7.99212	0.92622
44J	44_PEG	3.34103	3.23753	0.00519475	2.19845	0.967265	7.79534	10.4604	1.02631
4A	4_Ctrl	0.00886487	0.507654	0.0100149	0.0943818	0.375904	0.0124556	0.00772507	0.0572925
4B	4_Ctrl	0.182293	0.484286	0.436879	0.542014	1.53531	0.150821	0.15695	0.444885
4C	4_Ctrl	0.181894	0.213272	0.435922	0.326139	0.318189	0.109359	0.0481513	0.364336
4J	4_PEG	2.17487	1.63641	7.39683	1.40043	2.78331	8.0925	16.2342	1.12748
4K	4_PEG	0.389568	0.459949	1.70636	0.872733	1.11788	1.45819	3.10361	1.9147
4L	4_PEG	0.987237	1.36232	3.85691	1.63279	1.98133	3.19388	4.87949	0.581819
62A	62_Ctrl	0.034634	1.70874	0.0605516	0.13536	0.60978	0.175912	0.0250998	0.21999
62B	62_Ctrl	0.612195	0.490275	0.552114	1.01313	0.790903	0.320822	0.0705702	0.817469
62C	62_Ctrl	0.67578	0.498003	0.588698	1.0162		0.419375	0.0223562	0.830354
62D	62_PEG	1.54565	0.522252	2.44391	0.285385	1.08414	3.01708	4.51078	4.82454
62G	62_PEG	11.8381	2.85792	19.5804	2.24691	1.7535	15.0523	16.0333	2.12511
62K	62_PEG	9.84643	0.0146719	25.7335	3.05549	4.60024	9.31222	24.5589	0.0246336
75A	75_Ctrl	0.0727288	0.836984	0.170713	0.264152		0.075174	0.019901	0.235018
75B	75_Ctrl	0.181067	0.238027	0.296391	0.332476	0.131601	0.277115	0.0785866	0.514688
75C	75_Ctrl	0.610821	0.240386	1.44874	0.752881	0.508371	1.11307	1.08413	1.97383
75E	75_PEG	4.48053	0.538967	9.47841	4.16478	3.6244	4.6882	9.01363	9.6187
75F	75_PEG	3.49097	1.8509	7.99781	5.31722	6.82157	4.6097	8.44467	9.82054
75L	75_PEG	2.49805	0.543519	9.45958	0.448718	1.59165	4.34133	11.9955	5.62938
Changelog
1	Replaced all "NaN" values with empty cells
2	Flagged potential bad samples

## Sheet: Data outliers removed
														Averages Relative to average								SD
Samples		ANS	CML	DFR	MYB113	MYB114	PAP1	PAP2	UFGT		No.	Accession	Ctrl/PEG	ANS	CML	DFR	MYB113	MYB114	PAP1	PAP2	UFGT	ANS	CML	DFR	MYB113	MYB114	PAP1	PAP2	UFGT
118A	118_Ctrl	0.710098	0.538005	0.529266	1.05388	2.62629	0.930128	0.0898385	2.40871		262	Per-1	Ctrl	0.357055	0.630913	0.26612	0.402527	0.0959547	0.279894	0.139723	0.75491	0.108668	0.131747	0.156349	0.236707	0.0114679	0.0756653	0.0452836	0.282052
118B	118_Ctrl	0.156576	1.97183	0.202488	3.61814	4.79106	0.105008	0.126689	0.994543		202	Kas-2	Ctrl	0.345589	0.5832	0.597872	0.78697	0.783025	0.132144	0.137867	0.301835	0.302416	0.30156	0.673357	0.112794	1.00759	0.0900149	0.0505343	0.271981
118C	118_Ctrl	0.0363237	0.493683	0.0479618	0.762077	1.5006	0.056426	0.0386838	0.185466		118	Ty-0	Ctrl	0.300999	1.00117	0.259905	1.81137	2.97265	0.363854	0.0850706	1.19624	0.359355	0.840905	0.245736	1.5715	1.67235	0.491009	0.0441961	1.12526
118G	118_PEG	0.840052	1.1754	1.58505	6.09473	0.992786	0.161334	0.413972	0.112323		75	No-0	Ctrl	0.288206	0.438466	0.638614	0.449836	0.319986	0.488453	0.394205	0.907844	0.284596	0.345129	0.704397	0.264659	0.266417	0.550277	0.598211	0.933699
118L	118_PEG	0.926782	2.23442	1.73061	2.13044	0.419493	1.59541	9.75109	0.490551		44	Gel-1	Ctrl	5.54871	0.797491	0.00748796	0.96529	1.38572	2.40984	1.22549	8.34196	2.29876	0.379146		0.306239	0.481518	0.402532	0.112784	2.92555
118M	118_PEG	0.729719	1.87256	1.21536	1.79535	0.412466	0.717097	5.31327	0.187841		4	Amel-1	Ctrl	0.12435	0.401737	0.294272	0.320845	0.743133	0.0908784	0.0709421	0.288838	0.100014	0.163633	0.246174	0.223863	0.686648	0.0710097	0.0771789	0.204529
165A	165_Ctrl	0.0398518	1.65909	0.0881903		0.0183228	0.129155		0.0630641		349	Van-0	Ctrl	0.387198	0.884185	0.637099	0.142764	0.137884	0.110589	0.0234825	0.0452997	0.32273	0.0701233	0.485719	0.0357453	0.0244147	0.0289147	0.00913301	0.0210216
165B	165_Ctrl	0.199828	0.850529	0.387645	0.173278	3.10646	0.401388	0.0653524	0.942134		165	Col-0	Ctrl	0.206217	0.549045	0.699829	0.185402	1.64489	0.724745	0.160925	1.80291	0.0962632	0.708254	0.471339	0.017145	1.73727	0.47202	0.13516	1.32286
165C	165_Ctrl	0.212606	0.247561	1.01201	0.197525	0.183316	1.0481	0.256498	2.66369		1	RSS-10	Ctrl	0.039781	0.485999	0.0793079	0.233323	0.331682	0.0576027	0.0131893	0.115748	0.029165	0.248126	0.0781959	0.081502	0.201457	0.0133048	0.0057823	0.0128334
165D	165_PEG	2.48396	1.4512	8.89885	3.54106	4.28326	2.64748	3.86722	7.23411		16	Bsch-0	Ctrl	0.538722	0.500899		0.459147	0.264931	0.569008	0.0516695	0.682391	0.215957	0.238953		0.116264	0.0762002	0.432631	0.0233438	0.325567
165E	165_PEG	4.31096	4.89942	14.5101	1.88477	20.797	4.13013	7.66257	10.0226		193	Hod	Ctrl	0.83835	1.44821	1.71441	0.348473	0.201907	0.688754	0.481453	0.157964	0.627845	0.340564	1.74276	0.142521	0.117893	0.625624	0.561823	0.125153
165J	165_PEG	2.71229	0.885222	11.9214	0.210373	0.51458	3.01701	11.5878	2.57877		62	Kro-0	Ctrl	0.44087	0.899007	0.400455	0.721562	0.700342	0.30537	0.0393421	0.622604	0.353244	0.701262	0.294933	0.507668	0.128073	0.122465	0.0270791	0.348734
16A	16_Ctrl	0.373363	0.23217		0.328597	0.178664	0.406939	0.0745816	0.526982		262	Per-1	PEG	10.7624	7.1479	24.7541	11.2179	13.5269	7.62934	15.2998	2.20357	3.19369	4.10503	5.78086	8.76303	12.0515	5.9822	5.39418	2.25722
16B	16_Ctrl	0.459755	0.689459		0.55153	0.293068	0.240812	0.0279167	0.46365		202	Kas-2	PEG	5.01062	1.05372	11.9468	2.69405	8.10533	2.39933	13.4076	9.96223	3.96611	0.376061	10.2017	3.43466	9.8404	1.16682	7.19623	11.8153
16C	16_Ctrl	0.783049	0.581067		0.497312	0.323062	1.05927	0.0525102	1.05654		118	Ty-0	PEG	0.832184	1.7608	1.51034	3.34017	0.608249	0.824614	5.15944	0.263572	0.0987666	0.538286	0.265621	2.39139	0.333038	0.723059	4.67046	0.200164
16D	16_PEG	6.96756	2.17385		5.46118	6.06189	8.27027	7.0278	12.4479		75	No-0	PEG	3.48985	0.977797	8.9786	3.31024	4.01254	4.54641	9.81792	8.35621	0.99124	0.756136	0.849444	2.54426	2.63648	0.181889	1.90714	2.36366
16H	16_PEG	10.4701	1.61643		1.2937	1.3087	11.1218	16.1108	1.07578		44	Gel-1	PEG	4.59273	1.99073	0.0097868	3.92541	1.31632	6.00751	7.20812	0.815527	1.31389	1.12859	0.00727665	3.79313	1.00291	2.01577	3.70696	0.282868
16L	16_PEG	16.1529	1.33175		1.47337	2.09721	15.724	18.0019	2.38816		4	Amel-1	PEG	0.688403	0.911137	2.78163	1.25276	1.5496	2.32604	3.99155	1.24826	0.422616	0.638076	1.52067	0.537444	0.61055	1.22732	1.25574	0.94249
193A	193_Ctrl	0.300635	1.84125	0.713042	0.494606	0.0853552	0.40547	0.237179	0.0798401		349	Van-0	PEG	2.57626	2.283	8.33925	6.88978	9.59147	3.21568	12.2927	14.9173	1.20156	0.152604	3.6878	0.481683	0.938878	1.71552	5.25539	13.2873
193B	193_Ctrl	0.686096	1.24064	0.70342	0.209862	0.199268	0.254882	0.0831173	0.0917375		165	Col-0	PEG	3.16907	2.41195	11.7768	1.87873	8.53161	3.26487	7.70586	6.61182	0.995474	2.17272	2.80842	1.66535	10.788	0.771777	3.86047	3.76072
193C	193_Ctrl	1.52832	1.26273	3.72676	0.340951	0.321097	1.40591	1.12406	0.302314		1	RSS-10	PEG	3.9799	1.26341	10.8395	12.8267	2.28004	5.76492	12.4876	7.65279	2.47068	0.532267	4.87958	19.3067	0.803049	2.94626	3.56291	11.8278
193D	193_PEG	2.66318	1.17101	6.03823	4.70375	4.82933	2.76301	4.68713	7.06321		16	Bsch-0	PEG	11.1969	1.70735		2.74275	3.15593	11.7054	13.7135	5.30394	4.63562	0.428348		2.35594	2.54733	3.76099	5.86668	6.22153
193H	193_PEG	3.32374	0.482102	9.97824	0.743611	1.39674	2.88396	10.1673	7.26007		193	Hod	PEG	3.24506	0.706631	10.7174	2.01496	2.86408	3.10169	9.61829	7.54163	0.546796	0.402236	5.0892	2.32971	1.76963	0.485652	4.68084	0.665478
193K	193_PEG	3.74825	0.466781	16.1358	0.597511	2.36618	3.65811	14.0004	8.3016		62	Kro-0	PEG	7.74339	1.13162	15.9193	1.86259	2.47929	9.1272	15.0343	2.32476	5.459	1.51641	12.0687	1.42448	1.86703	6.01975	10.0613	2.40617
1B	1_Ctrl	0.0191582	0.661451	0.024015	0.290954	0.474133	0.0481948	0.017278	0.106674
1C	1_Ctrl	0.0604038	0.310547	0.134601	0.175693	0.189231	0.0670106	0.00910056	0.124823					Averages relative to average LOG10								SD
1H	1_PEG	6.4043	1.87728	14.5205	35.1116	3.18141	8.02568	14.0926	0.76113		No.	Accession	Ctrl/PEG	ANS	CML	DFR	MYB113	MYB114	PAP1	PAP2	UFGT	ANS	CML	DFR	MYB113	MYB114	PAP1	PAP2	UFGT
1J	1_PEG	1.4654	0.930382	5.30469	1.15229	2.01788	2.4329	8.40447	21.3101		262	Per-1	Ctrl	-0.447265	-0.20003	-0.574923	-0.395205	-1.01793	-0.553007	-0.854732	-0.122105	-0.963897	-0.88026	-0.805904	-0.625788	-1.94052	-1.1211	-1.34406	-0.549671
1L	1_PEG	4.06999	0.982567	12.6934	2.21602	1.64084	6.83617	14.9657	0.887119		202	Kas-2	Ctrl	-0.46144	-0.234182	-0.223392	-0.104042	-0.106224	-0.878953	-0.860539	-0.520231	-0.519396	-0.520627	-0.171755	-0.947713	0.00328424	-1.04569	-1.29641	-0.565461
202A	202_Ctrl										118	Ty-0	Ctrl	-0.521435	0.000508576	-0.585185	0.258006	0.473143	-0.439073	-1.07022	0.0778187	-0.444476	-0.0752531	-0.609532	0.196314	0.223327	-0.308911	-1.35462	0.0512544
202B	202_Ctrl	0.559429	0.796435	1.07401	0.707212	0.0705508	0.195794	0.1736	0.109515		75	No-0	Ctrl	-0.540298	-0.358065	-0.194761	-0.346946	-0.494869	-0.311177	-0.404278	-0.0419885	-0.545771	-0.462019	-0.152182	-0.577314	-0.574439	-0.259419	-0.223146	-0.0297931
202C	202_Ctrl	0.131749	0.369965	0.121737	0.866727	1.4955	0.0684937	0.102134	0.494155		44	Gel-1	Ctrl	0.744192	-0.0982743	-2.12564	-0.0153421	0.141676	0.381989	0.0883102	0.921268	0.361493	-0.421194		-0.51394	-0.317387	-0.3952	-0.947753	0.466208
202J	202_PEG	9.57344	0.875779	23.6704	0.767442	0.0805553	3.55752	16.2566	1.77302		4	Amel-1	Ctrl	-0.905353	-0.396058	-0.531251	-0.493705	-0.128933	-1.04154	-1.1491	-0.539346	-0.999941	-0.786129	-0.608757	-0.650018	-0.163266	-1.14868	-1.1125	-0.689246
202K	202_PEG	2.38927	1.48573	5.08957	6.65953	19.0845	1.22406	5.22307	4.60672		349	Van-0	Ctrl	-0.412066	-0.0534569	-0.195793	-0.84538	-0.860486	-0.956288	-1.62926	-1.3439	-0.491161	-1.15414	-0.313615	-1.44678	-1.61235	-1.53888	-2.03939	-1.67733
202L	202_PEG	3.06916	0.799651	7.08034	0.655181	5.15096	2.41641	18.7432	23.507		165	Col-0	Ctrl	-0.685676	-0.260392	-0.155008	-0.731887	0.216136	-0.139814	-0.793376	0.255975	-1.01654	-0.149811	-0.326667	-1.76586	0.239867	-0.32604	-0.869151	0.121515
262A	262_Ctrl										1	RSS-10	Ctrl	-1.40032	-0.313365	-1.10068	-0.632042	-0.479278	-1.23956	-1.87978	-0.936485	-1.53514	-0.605327	-1.10682	-1.08883	-0.695818	-1.87599	-2.2379	-1.89166
262B	262_Ctrl	0.280215	0.724072	0.155564	0.235149	0.0878456	0.22639	0.107703	0.555469		16	Bsch-0	Ctrl	-0.268635	-0.30025		-0.338049	-0.576867	-0.244882	-1.28677	-0.165967	-0.665632	-0.621687		-0.934556	-1.11804	-0.363882	-1.63183	-0.48736
262C	262_Ctrl	0.433895	0.537754	0.376675	0.569904	0.104064	0.333397	0.171743	0.95435		193	Hod	Ctrl	-0.0765745	0.160831	0.234114	-0.457831	-0.694849	-0.161936	-0.317446	-0.801442	-0.202148	-0.467801	0.241237	-0.846122	-0.928512	-0.203687	-0.250401	-0.90256
262G	262_PEG	7.35899	2.45225	23.1908	1.09988	1.56262	5.07051	18.5803	0.679093		62	Kro-0	Ctrl	-0.35569	-0.046237	-0.397447	-0.141726	-0.15469	-0.515174	-1.40514	-0.205788	-0.451925	-0.15412	-0.530277	-0.29442	-0.892541	-0.911988	-1.56737	-0.457505
262H	262_PEG	13.6938	10.0565	31.1559	16.3781	13.3545	14.4654	18.2448	1.13495		262	Per-1	PEG	1.03191	0.854178	1.39365	1.04991	1.1312	0.882487	1.18468	0.343126	0.504293	0.613316	0.761993	0.942654	1.08104	0.776861	0.731925	0.353574
262K	262_PEG	11.2344	8.93493	19.9157	16.1757	25.6638	3.35213	9.07412	4.79666		202	Kas-2	PEG	0.699892	0.0227249	1.07725	0.430406	0.90877	0.38009	1.12735	0.998357	0.598365	-0.424742	1.00867	0.535884	0.993013	0.0670053	0.857105	1.07245
349B	349_Ctrl	0.14791	0.954217	0.272394	0.118823	0.127402	0.0855833	0.0278168	0.0305002		118	Ty-0	PEG	-0.0797804	0.245709	0.179075	0.523769	-0.215919	-0.0837494	0.712603	-0.579101	-1.00539	-0.268987	-0.575738	0.378651	-0.477506	-0.140827	0.66936	-0.698615
349C	349_Ctrl	0.259436	0.813971	0.450445	0.125618	0.165789	0.142252	0.0296413	0.036037		75	No-0	PEG	0.542807	-0.00975146	0.953209	0.519859	0.603419	0.657669	0.99202	0.922009	-0.0038211	-0.1214	-0.0708655	0.405561	0.421024	-0.740193	0.280383	0.373585
349F	349_PEG	1.72663	2.39091	5.73158	7.23038	8.92759	2.00262	8.57661	5.52177		44	Gel-1	PEG	0.662071	0.299011	-2.00936	0.593885	0.119361	0.778694	0.857822	-0.0885614	0.118557	0.0525346	-2.13807	0.578998	0.00126217	0.304442	0.569018	-0.548416
349G	349_PEG										4	Amel-1	PEG	-0.162158	-0.0404163	0.4443	0.097869	0.19022	0.366617	0.601141	0.0963052	-0.374054	-0.195128	0.182034	-0.269667	-0.214279	0.0889575	0.0989004	-0.0257232
349I	349_PEG	3.42588	2.17509	10.9469	6.54917	10.2554	4.42873	16.0089	24.3129		349	Van-0	PEG	0.410989	0.358506	0.921127	0.838205	0.981885	0.507272	1.08965	1.17369	0.0797438	-0.816433	0.566767	-0.317239	-0.0273907	0.234396	0.720605	1.12344
349N	349_Ctrl	0.75425	0.884366	1.18846	0.183853	0.120461	0.103932	0.0129893	0.069362		165	Col-0	PEG	0.500932	0.382367	1.07103	0.273865	0.931031	0.513866	0.886821	0.820321	-0.00197012	0.337004	0.448462	0.221506	1.03294	-0.112508	0.58664	0.575271
44A	44_Ctrl										1	RSS-10	PEG	0.599872	0.101544	1.03501	1.10811	0.357943	0.760793	1.09648	0.88382	0.392817	-0.273871	0.688382	1.28571	-0.0952579	0.469272	0.551805	1.0729
44B	44_Ctrl	7.17418	0.529394	0.00748796	1.18183	1.04524	2.69448	1.30524	10.4106		16	Bsch-0	PEG	1.0491	0.232321		0.438186	0.499128	1.06838	1.13715	0.724598	0.666108	-0.368203		0.372165	0.406085	0.575302	0.768392	0.793897
44C	44_Ctrl	3.92325	1.06559		0.748747	1.72621	2.12521	1.14574	6.27329		ans	Hod	PEG	0.511222	-0.150808	1.03009	0.304266	0.456985	0.491598	0.983098	0.877465	-0.262174	-0.395519	0.706649	0.367301	0.247883	-0.313675	0.670324	-0.176866
44G	44_PEG	5.96103	1.03898	0.00598903	1.30304	0.534578	3.82282	3.17186	0.494052		62	Kro-0	PEG	0.888931	0.0536988	1.20192	0.270118	0.394328	0.960338	1.17708	0.366379	0.737113	0.180818	1.08166	0.153656	0.271152	0.779579	1.00265	0.381327
44I	44_PEG	4.47613	1.69567	0.0181766	8.27472	2.44712	6.40435	7.99212	0.92622
44J	44_PEG	3.34103	3.23753	0.00519475	2.19845	0.967265	7.79534	10.4604	1.02631
4A	4_Ctrl	0.00886487	0.507654	0.0100149	0.0943818	0.375904	0.0124556	0.00772507	0.0572925
4B	4_Ctrl	0.182293	0.484286	0.436879	0.542014	1.53531	0.150821	0.15695	0.444885
4C	4_Ctrl	0.181894	0.213272	0.435922	0.326139	0.318189	0.109359	0.0481513	0.364336
4J	4_PEG
4K	4_PEG	0.389568	0.459949	1.70636	0.872733	1.11788	1.45819	3.10361	1.9147
4L	4_PEG	0.987237	1.36232	3.85691	1.63279	1.98133	3.19388	4.87949	0.581819
62A	62_Ctrl	0.034634	1.70874	0.0605516	0.13536	0.60978	0.175912	0.0250998	0.21999
62B	62_Ctrl	0.612195	0.490275	0.552114	1.01313	0.790903	0.320822	0.0705702	0.817469
62C	62_Ctrl	0.67578	0.498003	0.588698	1.0162		0.419375	0.0223562	0.830354
62D	62_PEG	1.54565	0.522252	2.44391	0.285385	1.08414	3.01708	4.51078	4.82454
62G	62_PEG	11.8381	2.85792	19.5804	2.24691	1.7535	15.0523	16.0333	2.12511
62K	62_PEG	9.84643	0.0146719	25.7335	3.05549	4.60024	9.31222	24.5589	0.0246336
75A	75_Ctrl	0.0727288	0.836984	0.170713	0.264152		0.075174	0.019901	0.235018
75B	75_Ctrl	0.181067	0.238027	0.296391	0.332476	0.131601	0.277115	0.0785866	0.514688
75C	75_Ctrl	0.610821	0.240386	1.44874	0.752881	0.508371	1.11307	1.08413	1.97383
75E	75_PEG	4.48053	0.538967	9.47841	4.16478	3.6244	4.6882	9.01363	9.6187
75F	75_PEG	3.49097	1.8509	7.99781	5.31722	6.82157	4.6097	8.44467	9.82054
75L	75_PEG	2.49805	0.543519	9.45958	0.448718	1.59165	4.34133	11.9955	5.62938
Changelog
1	Replaced all "NaN" values with empty cells
2	Flagged potential bad samples
3	Removed some outliers

## Sheet: geNorm
geNORM
AT2G28390	0.808	0.883	0.799
AT1G18610	0.79
AT4G26410	0.657	0.845	0.657	0.657					Black bars represent genes used for normalizing the data
AT4G34270	0.623	0.839	0.623	0.623					M-values for a stable reference gene should be below 1 for heterogenous samples, and below 0.5 for homogenous samples
AT1G13320	0.621		0.621	0.621
