# Supplementary material for: GWA Mapping of Anthocyanin Accumulation Reveals Balancing Selection of MYB90 in Arabidopsis thaliana
Source: PLoS One. 2015 Nov 20;10(11):e0143212. doi: 10.1371/journal.pone.0143212 (PMC4654576; doi:10.1371/journal.pone.0143212)
Supplement: S2 Data — Accessions: Per-1, Kas-2, Ty-0, No-0, Gel-1, Amel-1, Van-0, Col-0, RSS-10, Bsch-0, Hod, Kro-0. (XLSX) [file pone.0143212.s002.xlsx]

## Sheet: scoring
0: no anthocyanin
1: anthocyanin in petioles and/or veins
2: few leaves with anthocyanin
3: several leaves with anthocyanin
4: half plant with anthocyanin and/or full leaves with anthocyanin
5: plant fully purple
	Plants
nitrogen 1/5	1	2	3	4	5	Avg	Std dev
Per-1	0	0	1	0	0	0.2	0.447214
Kas-2	1	1	1	1	1	1	0
Ty-0	0	2	1	1	1	1	0.707107
No-0	1	1	2	2	1	1.4	0.547723
Gel-1	2	1	2	2	2	1.8	0.447214
Amel-1	0	1	2	2	1	1.2	0.83666
Van-0	1	2	1	1	2	1.4	0.547723
Col-0	2	1	1	2	2	1.6	0.547723
RSS-10	1	1	2	0	0	0.8	0.83666
Bsch-0	3	2	2	2	2	2.2	0.447214
Hod	2	1	2	3	2	2	0.707107
Kro-0	2	2	3	3	2	2.4	0.547723
	Plants
nitrogen 1/10	1	2	3	4	5	Avg	Std dev
Per-1	1	1	2	0	0	0.8	0.83666
Kas-2	0	0	1	1	1	0.6	0.547723
Ty-0	1	1	1	0	0	0.6	0.547723
No-0	2	1	2	1	2	1.6	0.547723
Gel-1	1	3	1	2	1	1.6	0.894427
Amel-1	1	1	2	2	1	1.4	0.547723
Van-0	2	2	1	2	2	1.8	0.447214
Col-0	3	3	3	4	2	3	0.707107
RSS-10	0	2	3	2	1	1.6	1.14018
Bsch-0	1	2	2	2	2	1.8	0.447214
Hod	3	4	2	2	1	2.4	1.14018
Kro-0	3	3	2	3	2	2.6	0.547723

## Sheet: pictures
Accession:	Per-1	Kas-2	Ty-0	No-0	Gel-1	Amel-1	Van-0	Col-0	RSS-10	Bsch-0	Hod	Kro-0
Control
1/5
Nitrogen
1/10
nitrogen
